# Supplementary material for: Splicing factor hnRNPA1 regulates alternative splicing of LOXL2 to enhance the production of LOXL2Δ13
Source: J Biol Chem. 2024 May 27;300(7):107414. doi: 10.1016/j.jbc.2024.107414 (PMC11259713; doi:10.1016/j.jbc.2024.107414)
Supplement: Supporting Tables [file mmc1.xlsx]

## Sheet: Supplementary Table S2
		Supplementary Table S2. ESEfinder 3.0-predicted binding sequences of various splicing factors on exon 13 of LOXL2
		seq #1 id: LOXL2 exon 13													length:142
		Sequence
		cctgcttctccctaggttgttattaaccccaacttcgaggttgcagaatccgattactccaacaacatcatgaaatgcaggagccgctatgacggccaccgcatctggatgtacaactgccacataggtaaggccaggccgc
		Tabular results
		SF2/ASF			SF2/ASF (IgM-BRCA1)			SC35			SRp40			SRp55
		threshold: 1.956			threshold: 1.867			threshold: 2.383			threshold: 2.67			threshold: 2.676
		Position*/Site/Score			Position*/Site/Score			Position*/Site/Score			Position*/Site/Score			Position*/Site/Score
		8 (-135)	ctcccta	2.35299	8 (-135)	ctcccta	3.02054	15 (-128)	ggttgtta	2.57529	5 (-138)	cttctcc	3.21439	3 (-140)	tgcttc	3.83191
		76 (-67)	tgcagga	2.58726	11 (-132)	cctaggt	2.21639	25 (-118)	aaccccaa	2.86573	9 (-134)	tccctag	3.1153	42 (-101)	tgcaga	4.34811
		89 (-54)	atgacgg	1.98837	76 (-67)	tgcagga	2.38615	39 (-104)	ggttgcag	3.73109	54 (-89)	ttactcc	4.61836	64 (-79)	aacatc	3.03178
		97 (-46)	caccgca	2.41369	97 (-46)	caccgca	3.13987	52 (-91)	gattactc	2.55845	96 (-47)	ccaccgc	3.38809	76 (-67)	tgcagg	2.95003
		123 (-20)	cataggt	3.32172	100 (-43)	cgcatct	2.01234	82 (-61)	agccgcta	3.35201	122 (-21)	acatagg	2.89015	100 (-43)	cgcatc	4.69647
					123 (-20)	cataggt	2.89642	94 (-49)	ggccaccg	5.3348				121 (-22)	cacata	3.72257
		* both positions from the 5'end (through 1) and 3'end (through -1) are given
		Graphical results
					SF2/ASF
					SF2/ASF (IgM-BRCA1)
					SC35
					SRp40
					SRp55

## Sheet: Supplementary Table S3
Supplementary Table S3. SpliceAid-predicted binding sequences of various splicing factors on exons 13 of LOXL2
			Position	Protein Name	Recognized Sequence	Score
			2-7	MBNL1	CUGCUU	-10
			9-14	hnRNP K	UCCCUA	-10
								Input sequence：LOXL2 exon 13
								cctgcttctccctaggttgttattaaccccaacttcgaggttgcagaatccgattactccaacaacatcatgaaatgcaggagccgctatgacggccaccgcatctggatgtacaactgccacataggtaaggccaggccgc
			16-20	ETR-3	GUUGU	8
			16-21	ETR-3	GUUGUU	4
			17-21	ETR-3	UUGUU	6
			22-27	QKI	AUUAAC	-10
			22-27	SF1	AUUAAC	-5
			26-32	hnRNP K	ACCCCAA	-1
			37-42	ZRANB2	GAGGUU	-1
			62-66	YB-1	ACAAC	5
			66-69	YB-1	CAUC	10
			66-71	SRp20	CAUCAU	7
			66-69	SRp20	CAUC	3
			73-76	SLM-2	AAAU	-2
			73-76	Sam68	AAAU	-2
			77-81	SRp40	GCAGG	5
			79-83	SC35	AGGAG	8
			79-83	SRp30c	AGGAG	4
			79-83	hnRNP H1	AGGAG	-2
			79-83	hnRNP H2	AGGAG	-2
			84-90	SF2/ASF	CCGCUAU	5
			84-89	MBNL1	CCGCUA	-1
			92-96	SRp40	ACGGC	5
			97-100	YB-1	CACC	6
			98-102	SRp40	ACCGC	5
			102-105	YB-1	CAUC	10
			102-107	YB-1	CAUCUG	10
			102-105	SRp20	CAUC	3
			104-108	SRp40	UCUGG	5
			106-110	SRp30c	UGGAU	2
			113-117	YB-1	ACAAC	5
			116-120	SRp40	ACUGC	5
			117-122	MBNL1	CUGCCA	-1
			125-130	hnRNP A1	UAGGUA	-8
			125-130	KSRP	UAGGUA	-7
			126-131	ZRANB2	AGGUAA	-10
			126-131	RBM5	AGGUAA	-5

## Sheet: Supplementary Table S4
	Supplementary Table S4. ESEfinder 3.0-predicted binding sequences of hnRNPA1 on exons 10 and 13 of LOXL2
		seq #1 id: LOXL2 exon 13										length:142
		Sequence
		cctgcttctccctaggttgttattaaccccaacttcgaggttgcagaatccgattactccaacaacatcatgaaatgcaggagccgctatgacggccaccgcatctggatgtacaactgccacataggtaaggccaggccgc
		Tabular results
		A1_neuBG			A1_winBG			A1_Hazeem			A1_Hazeem_july
		threshold: 2.939			threshold: 1.956			threshold: 4.034			threshold: 4.034
		Position*/Site/Score			Position*/Site/Score			Position*/Site/Score			Position*/Site/Score
		13 (-130)	taggtt	6.282	13 (-130)	taggtt	5.19	13 (-130)	taggtt	5.08468	13 (-130)	taggtt	4.16503
		37 (-106)	gaggtt	3.262	37 (-106)	gaggtt	2.144	125 (-18)	taggta	4.77479
		125 (-18)	taggta	6.8	125 (-18)	taggta	5.41
		* both positions from the 5'end (through 1) and 3'end (through -1) are given
		The red label represents the predicted sequences
		Graphical results
					A1_neuBG
					A1_winBG
					A1_Hazeem
					A1_Hazeem_july
		seq #2 id: LOXL2 exon 10								length:274
		Sequence
		tgccatcctccgcagccgcccctgacctggtcctcaatgcggagatggtgcagcagaccacctacctggaggaccggcccatgttcatgctgcagtgtgccatggaggagaactgcctctcggcctcagccgcgcagaccgaccccaccacgggctaccgccggctcctgcgcttctcctcccagatccacaacaatggccagtccgacttccggcccaagaacggccgccacgcgtggatctggcacgactgtcacaggtaggcctggctggc
		Tabular results
		A1_neuBG			A1_winBG			A1_Hazeem	A1_Hazeem_july
		threshold: 2.939			threshold: 1.956			threshold: 4.034	threshold: 4.034
		Position*/Site/Score			Position*/Site/Score			Position*/Site/Score	Position*/Site/Score
		101 (-174)	catgga	3.158	93 (-182)	cagtgt	2.435		93 (-182)	cagtgt	4.07671
		257 (-18)	caggta	4.698	101 (-174)	catgga	2.655
		261 (-14)	taggcc	3.551	257 (-18)	caggta	4.197
					261 (-14)	taggcc	3.078
		* both positions from the 5'end (through 1) and 3'end (through -1) are given
		Graphical results
					A1_neuBG
					A1_winBG
					A1_Hazeem
					A1_Hazeem_july
